# Supplementary material for: Ionic Chiral Ferrocene Doped Cholesteric Liquid Crystal with Electronically Tunable Reflective Bandwidth performance
Source: Materials (Basel). 2022 Dec 8;15(24):8749. doi: 10.3390/ma15248749 (PMC9783301; doi:10.3390/ma15248749)
Supplement: Supplementary file 1 [file materials-15-08749-s001.zip]

Archive with 1 entries (1 files):
- materials-2048229-supplementary.pdf
